# Supplementary material for: Neurocognitive Dynamics of Prosodic Salience over Semantics during Explicit and Implicit Processing of Basic Emotions in Spoken Words
Source: Brain Sci. 2022 Dec 12;12(12):1706. doi: 10.3390/brainsci12121706 (PMC9776349; doi:10.3390/brainsci12121706)
Supplement: Supplementary file 1 [file brainsci-12-01706-s001.zip]

Archive with 1 entries (1 files):
- brainsci-2022581-supplementary.pdf
